# Supplementary material for: Total Synthesis of the Four Stereoisomers of Cyclo(l-Trp-l-Arg) Raises Uncertainty of the Structures of the Natural Products and Invalidates Their Promising Antimicrobial Activities
Source: Molecules. 2022 Sep 12;27(18):5913. doi: 10.3390/molecules27185913 (PMC9501421; doi:10.3390/molecules27185913)
Supplement: Supplementary file 1 [file molecules-27-05913-s001.zip]

Archive with 1 entries (1 files):
- molecules-1915220-supplementary.pdf
